# Supplementary material for: Molecular Characterization, Expression Analysis, and CRISPR/Cas9 Mediated Gene Disruption of Myogenic Regulatory Factor 4 (MRF4) in Nile Tilapia
Source: Curr Issues Mol Biol. 2024 Dec 4;46(12):13725–45. doi: 10.3390/cimb46120820 (PMC11727018; doi:10.3390/cimb46120820)
Supplement: Supplementary file 1 [file cimb-46-00820-s001.zip]

Archive with 1 entries (1 files):
- cimb-3332054-supplementary.xlsx
